# Supplementary material for: Soundscapes and deep learning enable tracking biodiversity recovery in tropical forests
Source: Nat Commun. 2023 Oct 17;14:6191. doi: 10.1038/s41467-023-41693-w (PMC10582010; doi:10.1038/s41467-023-41693-w)
Supplement: Supplementary file 2 — Supplementary Data 1 [file 41467_2023_41693_MOESM2_ESM.xlsx]

## Sheet: Tabelle1
Species	Average Precision	F1 (0.5)	Precision (0.5)	Recall (0.5)	F1 (0.8)	Precision (0.8)	Recall (0.8)	Presences	Absences
Aburria aburri	1.00	1.00	1.00	1.00	1.00	1.00	1.00	5	395
Acropternis orthonyx	0.70	0.67	0.67	0.67	0.80	1.00	0.67	3	397
Amazona autumnalis autumnalis	0.78	0.78	0.88	0.70	0.71	0.86	0.60	10	390
Andigena laminirostris	1.00	0.86	0.75	1.00	1.00	1.00	1.00	3	397
Ara ambigua	1.00	0.75	0.60	1.00	1.00	1.00	1.00	3	397
Basileuterus tristriatus	1.00	0.67	0.50	1.00	0.67	0.50	1.00	1	399
Campephilus gayaquilensis	0.78	0.86	1.00	0.75	0.86	1.00	0.75	4	396
Camptostoma obsoletum	0.78	0.61	0.94	0.45	0.61	0.94	0.45	33	367
Campylorhamphus trochilirostris thoracicus	0.67	0.80	1.00	0.67	0.80	1.00	0.67	3	397
Cantorchilus leucopogon	0.56	0.56	0.88	0.41	0.58	1.00	0.41	17	383
Catharus fuscater	1.00	0.67	0.50	1.00	1.00	1.00	1.00	1	399
Celeus loricatus	1.00	0.86	0.75	1.00	0.86	0.75	1.00	3	397
Claravis pretiosa	1.00	1.00	1.00	1.00	1.00	1.00	1.00	7	393
Clibanornis rubiginosus	1.00	1.00	1.00	1.00	1.00	1.00	1.00	3	397
Colaptes rubiginosus	1.00	1.00	1.00	1.00	1.00	1.00	1.00	2	398
Conopias albovittatus	1.00	1.00	1.00	1.00	Undefined	Undefined	0.00	1	399
Contopus sordidulus	0.87	0.75	0.60	1.00	0.67	0.67	0.67	3	397
Cryptoleucopteryx plumbea	1.00	1.00	1.00	1.00	1.00	1.00	1.00	1	399
Crypturellus soui	1.00	1.00	1.00	1.00	1.00	1.00	1.00	1	399
Crypturellus transfasciatus	0.84	0.77	1.00	0.63	0.77	1.00	0.63	24	376
Cyanoloxia cyanoides	1.00	1.00	1.00	1.00	1.00	1.00	1.00	1	399
Cyanolyca turcosa	1.00	1.00	1.00	1.00	1.00	1.00	1.00	1	399
Cyclarhis gujanensis	0.58	0.61	0.85	0.48	0.57	0.83	0.43	23	377
Cyclarhis nigrirostris	0.78	0.76	0.73	0.79	0.67	0.80	0.57	14	386
Dendrocincla fuliginosa	1.00	0.67	0.50	1.00	1.00	1.00	1.00	1	399
Dendrocolaptes sanctithomae	1.00	1.00	1.00	1.00	1.00	1.00	1.00	1	399
Dendrocygna autumnalis	1.00	1.00	1.00	1.00	1.00	1.00	1.00	1	399
Dryobates callonotus	0.73	Undefined	Undefined	0.00	Undefined	Undefined	0.00	3	397
Dysithamnus puncticeps	0.96	0.90	0.90	0.90	0.95	1.00	0.90	10	390
Elaenia flavogaster	0.71	0.68	0.77	0.61	0.72	0.89	0.61	28	372
Electron platyrhynchum	1.00	0.50	0.33	1.00	0.67	0.50	1.00	1	399
Formicarius nigricapillus	0.68	0.80	1.00	0.67	0.80	1.00	0.67	3	397
Formicarius rufipectus	0.61	0.65	0.86	0.52	0.61	0.85	0.48	23	377
Furnarius leucopus	0.95	0.83	0.77	0.91	0.87	0.83	0.91	11	389
Glaucidium peruanum	1.00	0.89	0.80	1.00	1.00	1.00	1.00	8	392
Grallaria flavotincta	0.87	0.89	1.00	0.80	0.89	1.00	0.80	5	395
Grallaria guatimalensis	0.97	0.88	0.88	0.88	0.93	1.00	0.88	8	392
Grallaria haplonota	1.00	1.00	1.00	1.00	1.00	1.00	1.00	2	398
Grallaria ruficapilla	1.00	1.00	1.00	1.00	1.00	1.00	1.00	7	393
Gymnopithys bicolor	1.00	0.67	0.50	1.00	0.67	0.50	1.00	1	399
Hafferia zeledoni	0.85	0.73	0.67	0.80	0.76	0.73	0.80	10	390
Hylopezus perspicillatus	0.87	0.83	1.00	0.71	0.83	1.00	0.71	7	393
Lathrotriccus griseipectus	0.86	0.47	0.33	0.80	0.67	0.57	0.80	5	395
Legatus leucophaius	1.00	0.73	0.57	1.00	0.80	0.67	1.00	4	396
Lepidocolaptes souleyetii	0.89	0.71	0.79	0.65	0.74	0.93	0.61	23	377
Leptotila ochraceiventris	0.59	0.59	0.56	0.63	0.62	0.80	0.50	8	392
Leptotila verreauxi	0.51	0.39	1.00	0.24	0.39	1.00	0.24	41	359
Lipaugus unirufus	1.00	Undefined	Undefined	0.00	Undefined	Undefined	0.00	1	399
Lophostrix cristata	1.00	1.00	1.00	1.00	1.00	1.00	1.00	8	392
Lophotriccus pileatus	1.00	1.00	1.00	1.00	1.00	1.00	1.00	2	398
Machaeropterus deliciosus	0.89	0.73	0.57	1.00	0.67	0.60	0.75	4	396
Megascops centralis	1.00	1.00	1.00	1.00	1.00	1.00	1.00	1	399
Megascops ingens	1.00	1.00	1.00	1.00	1.00	1.00	1.00	1	399
Megascops roboratus	1.00	1.00	1.00	1.00	1.00	1.00	1.00	1	399
Micrastur semitorquatus	0.92	0.80	0.77	0.83	0.82	0.90	0.75	12	388
Microbates cinereiventris	0.37	0.44	0.67	0.33	0.44	0.67	0.33	6	394
Microcerculus marginatus	0.23	0.46	0.46	0.46	0.29	0.38	0.23	13	387
Momotus subrufescens	1.00	0.91	0.83	1.00	0.91	0.83	1.00	5	395
Myadestes ralloides	0.53	0.48	0.55	0.43	0.57	0.86	0.43	14	386
Myiarchus phaeocephalus	1.00	1.00	1.00	1.00	1.00	1.00	1.00	4	396
Myioborus miniatus	1.00	0.67	0.50	1.00	0.67	0.50	1.00	1	399
Myiothlypis coronata	0.74	0.50	1.00	0.33	0.50	1.00	0.33	3	397
Myiothlypis fraseri	0.98	0.90	0.95	0.86	0.88	0.95	0.82	22	378
Notharchus hyperrhynchus	1.00	1.00	1.00	1.00	1.00	1.00	1.00	1	399
Nyctidromus albicollis	1.00	0.57	0.40	1.00	0.67	0.50	1.00	2	398
Nyctiphrynus rosenbergi	1.00	0.86	1.00	0.75	0.86	1.00	0.75	4	396
Nystalus radiatus	0.69	0.67	1.00	0.50	0.67	1.00	0.50	4	396
Ornithion brunneicapillus	0.96	0.91	1.00	0.83	0.91	1.00	0.83	6	394
Ortalis erythroptera	0.90	0.88	0.92	0.85	0.78	0.90	0.69	13	387
Patagioenas plumbea	0.89	0.75	0.75	0.75	0.75	0.75	0.75	4	396
Patagioenas subvinacea	0.96	0.87	0.91	0.83	0.91	1.00	0.83	12	388
Penelope purpurascens	0.41	0.57	1.00	0.40	0.57	1.00	0.40	5	395
Phaenostictus mcleannani	1.00	1.00	1.00	1.00	1.00	1.00	1.00	1	399
Pharomachrus auriceps	1.00	1.00	1.00	1.00	1.00	1.00	1.00	4	396
Pheugopedius sclateri	0.80	0.62	1.00	0.45	0.55	1.00	0.38	53	347
Philydor rufum	0.67	0.67	0.67	0.67	0.67	0.67	0.67	3	397
Piaya cayana	0.38	0.33	1.00	0.20	Undefined	Undefined	0.00	5	395
Poliocrania exsul	0.89	0.82	0.88	0.78	0.80	1.00	0.67	9	391
Pseudastur occidentalis	1.00	0.67	0.50	1.00	0.80	0.67	1.00	2	398
Psittacara erythrogenys	1.00	1.00	1.00	1.00	1.00	1.00	1.00	1	399
Pyriglena leuconota	1.00	0.67	0.50	1.00	0.80	0.67	1.00	2	398
Querula purpurata	0.50	0.50	0.33	1.00	0.67	0.50	1.00	1	399
Ramphastos ambiguus swainsonii	0.82	0.71	0.71	0.71	0.71	0.71	0.71	7	393
Ramphastos brevis	0.75	0.56	1.00	0.39	0.56	1.00	0.39	23	377
Ramphocaenus melanurus	0.85	0.76	1.00	0.62	0.73	1.00	0.58	26	374
Saltator atripennis	1.00	0.67	0.50	1.00	1.00	1.00	1.00	1	399
Saltator grossus	0.77	0.57	0.47	0.73	0.73	0.73	0.73	11	389
Saltator maximus	1.00	0.67	0.50	1.00	1.00	1.00	1.00	1	399
Saltator striatipectus	0.88	0.65	1.00	0.48	0.61	1.00	0.44	25	375
Schiffornis veraepacis	1.00	1.00	1.00	1.00	1.00	1.00	1.00	3	397
Sclerurus mexicanus obscurior	1.00	1.00	1.00	1.00	1.00	1.00	1.00	1	399
Scytalopus spillmanni	0.76	0.46	0.30	1.00	0.67	0.50	1.00	3	397
Semnornis ramphastinus	1.00	1.00	1.00	1.00	1.00	1.00	1.00	4	396
Sipia nigricauda	1.00	0.67	0.50	1.00	1.00	1.00	1.00	1	399
Sittasomus griseicapillus	0.68	0.80	1.00	0.67	0.80	1.00	0.67	3	397
Spizaetus ornatus	1.00	1.00	1.00	1.00	1.00	1.00	1.00	2	398
Sporophila funerea	1.00	1.00	1.00	1.00	1.00	1.00	1.00	1	399
Synallaxis tithys	0.68	0.75	0.86	0.67	0.67	0.83	0.56	9	391
Syndactyla subalaris	1.00	1.00	1.00	1.00	1.00	1.00	1.00	2	398
Taraba major	0.96	0.87	1.00	0.77	0.82	1.00	0.69	13	387
Thamnistes anabatinus	1.00	1.00	1.00	1.00	1.00	1.00	1.00	1	399
Thripadectes ignobilis	1.00	0.80	0.67	1.00	1.00	1.00	1.00	2	398
Tinamus major	0.74	0.75	1.00	0.60	0.75	1.00	0.60	5	395
Troglodytes solstitialis	Unknown	Unknown	Unknown	Unknown	Unknown	Unknown	Unknown	0	400
Trogon collaris	1.00	0.67	0.50	1.00	0.67	0.50	1.00	1	399
Trogon comptus	0.54	0.67	1.00	0.50	0.67	1.00	0.50	4	396
Trogon mesurus	0.81	0.89	1.00	0.80	0.89	1.00	0.80	5	395
Trogon rufus	0.57	0.67	1.00	0.50	0.67	1.00	0.50	4	396
Turdus maculirostris	0.76	0.73	0.89	0.62	0.73	0.89	0.62	26	374
Xiphocolaptes promeropirhynchus	1.00	1.00	1.00	1.00	1.00	1.00	1.00	1	399
Xiphorhynchus erythropygius	0.88	0.75	1.00	0.60	0.57	1.00	0.40	5	395
Zimmerius albigularis	0.92	0.67	0.50	1.00	0.75	0.60	1.00	3	397
Average	0.87	0.77	0.83	0.81	0.79	0.89	0.78	7.15	392.85
